# Supplementary material for: Next-Generation Sequencing Analysis of MiRNA Expression in Control and FSHD Myogenesis
Source: PLoS One. 2014 Oct 6;9(10):e108411. doi: 10.1371/journal.pone.0108411 (PMC4186784; doi:10.1371/journal.pone.0108411)
Supplement: Table S1 — Primary myoblasts cell lines used in this study. Cell lines have been obtained from Myobank-AFM Istitut de Myologie (Paris)*and Boston Biomedical Research Institute (BBRI, Boston). (XLSX) [file pone.0108411.s004.xlsx]

## Sheet: Foglio1
Table S1. Primary myoblasts cell lines used in this study.
Sample	Familiar relationship	PD	Desmin+ (%)	Sex	Age	Muscle	Type	Deep Sequencing	qRT-PCR
MX03609MBS*		2		F	61	Vastus externe	CN	+	+
MX01010MBS*		2	97.0	F	57	Tensor fascia lata	CN	+	+
MX01110MBS*		2	99.3	F	63	Quadriceps vastus	CN	+	+
MX04009MBS*		2	97.3	M	68	Quadriceps vastus	CN		+
MX03010MBS*		2	98.9	F	18	Ilio-psoas	FSHD	+	+
MX04309MBS*		2	98.3	F	20	Rhomboid	FSHD	+	+
MX00409MBS*		2	96.0	F	45	Rhomboid	FSHD	+	+
03A+	Proband	6	96.3	F	40	Biceps	FSHD		+
03A+	Proband	5	97.7	F	40	Deltoid	FSHD		+
03U+	Sister of 03A	6	98.4	F	42	Biceps	CN		+
03U+	Sister of 03A	5	99.9	F	42	Deltoid	CN		+
12A+	Proband	4	98.5	F	22	Deltoid	FSHD		+
12U+	Sister of 12A	4	99.1	F	24	Deltoid	CN		+
14V+	Sister of 14B	7	98.3	F	49	Deltoid	CN		+
15A+	Proband	6	99.6	M	67	Deltoid	FSHD		+
15V+	Sister of 15A	5	99.8	F	60	Deltoid	CN		+
Cell lines have been obtained from Myobank-AFM Istitut de Myologie (Paris)* and Boston Biomedical Research Institute (BBRI, Boston)+.
