# Supplementary material for: Next-Generation Sequencing Analysis of MiRNA Expression in Control and FSHD Myogenesis
Source: PLoS One. 2014 Oct 6;9(10):e108411. doi: 10.1371/journal.pone.0108411 (PMC4186784; doi:10.1371/journal.pone.0108411)
Supplement: Table S2 — Taqman probes and primers used in qRT-PCR experiments. (XLSX) [file pone.0108411.s005.xlsx]

## Sheet: Foglio1
Table S2. Taqman probes and primers used in qRT-PCR validation experiments.
Cat. #	miRBase ID	Mature miRNA sequence
4427975	hsa-miR-1	UGGAAUGUAAAGAAGUAUGUAU
4427975	hsa-miR-133a-3p	UUUGGUCCCCUUCAACCAGCUG
4440886	hsa-miR-139-5p	UCUACAGUGCACGUGUCUCCAGU
4427975	hsa-miR-146b-5p	UGAGAACUGAAUUCCAUAGGCU
4427975	hsa-miR-155-5p	UUAAUGCUAAUCGUGAUAGGGGU
4427975	hsa-miR-184	UGGACGGAGAACUGAUAAGGGU
4427975	hsa-miR-206	UGGAAUGUAAGGAAGUGUGUGG
4427975	hsa-miR-499a-5p	UUAAGACUUGCAGUGAUGUUU
4427975	hsa-miR-532-5p	CAUGCCUUGAGUGUAGGACCGU
4427975	RNU48 (Control miRNA Assay)
Gene	Primers
MYF5	5'-CGAATGTAACAGTCCTGTCTGG-3'
	5'-AGGTTGCTCTGAGGAGGTGA-3'
MYOG	5'-TGCTCAACCCCAACCAGCGG-3'
	5'-TTCACTGGGCACCATGGGCTG-3'
MHC	5'-ACAAGCTGCGGGTGAAGAGC-3'
	5'-CAGGACAGTGACAAAGAACG-3'
GAPDH	5'-TTCACCACCATGGAGAAGGC-3'
	5'-GGCATGGACTGTGGTCATGA-3'
