# Supplementary material for: Next-Generation Sequencing Analysis of MiRNA Expression in Control and FSHD Myogenesis
Source: PLoS One. 2014 Oct 6;9(10):e108411. doi: 10.1371/journal.pone.0108411 (PMC4186784; doi:10.1371/journal.pone.0108411)
Supplement: Table S3 — List of microRNAs modulated in control myogenesis resulting by DEseq analysis. (XLSX) [file pone.0108411.s006.xlsx]

## Sheet: Foglio1
Table S3. List of microRNAs modulated in control myogenesis resulting by DEseq analysis.
CONTROL MYOGENESIS
miRNA	Fold Change	Log2 Fold Change	pvalue	Reference
hsa-mir-1-1	293.32	8.19633	1.51e-05	[19,20,41]
hsa-mir-1-2	293.303	8.19625	1.51e-05	[19,20,41]
hsa-mir-95	11.3397	3.50331	1.51e-05
hsa-mir-128-1	13.3159	3.73508	4.84e-22
hsa-mir-128-2	13.3487	3.73862	4.84e-22	[17]
hsa-mir-133a-1	64.4685	6.01052	1.64e-05	[19,20,41]
hsa-mir-133a-2	64.4685	6.01052	1.64e-05	[19,20,41]
hsa-mir-133b	53.2188	5.73386	2.11e-05	[19,20,41]
hsa-mir-139	24.7065	4.62682	3.93e-07
hsa-mir-143	10.7782	3.43004	4.19e-08	Smooth muscle [56]
hsa-mir-145	16.2386	4.02135	0.0173012	Smooth muscle [56]
hsa-mir-146a	10.9419	3.45179	0.0045914	Smooth muscle [37]
hsa-mir-146b	5.4954	2.45823	0.0156513
hsa-mir-155	-5.51627	-2.46369	0.00303114	[20]
hsa-mir-184	53.8705	5.75142	9.25e-11
hsa-mir-188	10.1538	3.34395	5.83e-05
hsa-mir-206	36.1351	5.17533	3.88e-17	[19,20,41]
hsa-mir-208a	Inf	Inf	9.25e-11	[58]
hsa-mir-208b	221.416	7.79062	9.25e-11
hsa-mir-222	-4.00306	-2.0011	3.51e-07	[20]
hsa-mir-362	9.32119	3.22051	1.88e-06	[20]
hsa-mir-486	6.06668	2.60091	0.00393227	Smooth muscle [59]
hsa-mir-499	122.144	6.93244	0.00548495	Cardiomyocytes [60]
hsa-mir-499a	124.667	6.96193	0.00548495
hsa-mir-500a	6.53264	2.70767	8.25e-05	[20]
hsa-mir-501	6.62865	2.72871	7.68e-05	[20]
hsa-mir-502	6.54837	2.71113	8.25e-05	[20]
hsa-mir-532	9.29151	3.21591	2.81e-06	[20]
hsa-mir-660	10.9745	3.45608	3.93e-07	[20]
hsa-mir-874	4.3969	2.13649	0.0353221
hsa-mir-944	11.0592	3.46717	0.00614938
hsa-mir-1246	4.49447	2.16815	0.000384198
hsa-mir-1290	9.07144	3.18133	2.85e-06
hsa-mir-3144	25.7283	4.68528	9.42e-08
hsa-mir-3164	5.28117	2.40086	0.00303114
hsa-mir-3165	-4.96326	-2.31129	0.031007
hsa-mir-3934	-4.01914	-2.00689	0.00869917
hsa-mir-4488	5.95503	2.57411	0.0156513
56. Boettger T, Beetz N, Kostin S, Schneider J, Krüger M, Hein L, Braun T. (2009) Acquisition of the contractile phenotype by murine arterial smooth muscle cells depends on the Mir143/145 gene cluster. J Clin Invest 119:2634-47
57. Kuang W, Tan J, Duan Y, Duan J, Wang W, Jin F, Jin Z, Yuan X, Liu Y. (2009) Cyclic stretch induced miR-146a upregulation delays C2C12 myogenic differentiation through inhibition of Numb. Biochem Biophys Res Commun 378:259-63
58. Zhang Y, Wang Y, Wang X, Zhang Y, Eisner GM, Asico LD, Jose PA, Zeng C. (2011) Insulin promotes vascular smooth muscle cell proliferation via microRNA-208-mediated downregulation of p21. J Hypertens 29:1560-8
59. Dey BK, Gagan J, Dutta A. (2011) miR-206 and -486 induce myoblast differentiation by downregulating Pax7. Mol Cell Biol 31:203-14
60. Sluijter JP, van Mil A, van Vliet P, Metz CH, Liu J, Doevendans PA, Goumans MJ.(2010) MicroRNA-1 and -499 regulate differentiation and proliferation in human-derived cardiomyocyte progenitor cells. Arterioscler Thromb Vasc Biol 30:859-68
