# Supplementary material for: Next-Generation Sequencing Analysis of MiRNA Expression in Control and FSHD Myogenesis
Source: PLoS One. 2014 Oct 6;9(10):e108411. doi: 10.1371/journal.pone.0108411 (PMC4186784; doi:10.1371/journal.pone.0108411)
Supplement: Table S4 — List of microRNAs modulated in FSHD myogenesis resulting by DEseq analysis. (XLSX) [file pone.0108411.s007.xlsx]

## Sheet: Foglio1
Table S4. List of microRNAs modulated in FSHD myogenesis resulting by DEseq analysis.
FSHD MYOGENESIS
miRNA	Fold Change	Log2 Fold Change	pvalue
hsa-mir-1-1	12.3659	3.62829	2.57e-06
hsa-mir-1-2	12.3656	3.62826	2.57e-06
hsa-mir-139	5.69475	2.50963	0.020544
hsa-mir-206	12.0311	3.5887	1.02e-06
hsa-mir-222	-5.84351	-2.54684	2.57e-06
hsa-mir-1246	19.6688	4.29783	0.020544
hsa-mir-1268	-5.58715	-2.48211	0.020544
hsa-mir-1268b	-5.6715	-2.50373	0.020544
hsa-mir-1290	32.8028	5.03575	2.57e-06
hsa-mir-1908	9.53083	3.2526	0.003028
hsa-mir-3934	-5.74422	-2.52211	0.020957
hsa-mir-4258	12.083	3.59491	0.018148
hsa-mir-4488	11.7127	3.55	0.027015
hsa-mir-4508	7.9097	2.98362	0.000912
hsa-mir-4516	6.09382	2.60735	0.003471
