# Supplementary material for: Next-Generation Sequencing Analysis of MiRNA Expression in Control and FSHD Myogenesis
Source: PLoS One. 2014 Oct 6;9(10):e108411. doi: 10.1371/journal.pone.0108411 (PMC4186784; doi:10.1371/journal.pone.0108411)
Supplement: Table S5 — List of microRNAs modulated in FSHD vs control myotubes resulting by DEseq analysis. (XLSX) [file pone.0108411.s008.xlsx]

## Sheet: Foglio1
Table S5. List of microRNAs modulated in FSHD vs. control myotubes resulting by DEseq analysis.
FSHD VS. CONTROL MYOTUBES
miRNA	Fold Change	Log2 Fold Change	pvalue
hsa-mir-139	-7.35234	-2.8782	0.002394
hsa-mir-184	-5.2761	-2.39947	0.002394
hsa-mir-208a	-5.52949	-2.46715	0.026522
hsa-mir-208b	-7.74291	-2.95288	0.007271
hsa-mir-301b	-27.0745	-4.75886	0.000877
hsa-mir-1277	-7.19426	-2.84685	0.013415
hsa-mir-1908	25.0646	4.64758	0.001315
hsa-mir-3164	-4.66364	-2.22146	0.035479
hsa-mir-3177	-4.89902	-2.29249	0.016706
hsa-mir-3195	104.629	6.70914	0.031352
hsa-mir-3614	15.7879	3.98075	0.001337
hsa-mir-3665	29.2907	4.87237	2.46e-08
hsa-mir-3960	36.7959	5.20147	0.000141
hsa-mir-4258	42.2049	5.39934	0.002394
hsa-mir-4449	37.0305	5.21064	0.0109
hsa-mir-4492	5.91201	2.56365	0.035479
hsa-mir-4508	5.47426	2.45266	0.01004
hsa-mir-4516	25.6365	4.68013	8.86e-09
hsa-mir-4634	40.8659	5.35283	0.04519
hsa-mir-4651	46.6187	5.54284	0.013687
hsa-mir-4741	-4.32357	-2.11222	0.031352
