# Supplementary material for: Next-Generation Sequencing Analysis of MiRNA Expression in Control and FSHD Myogenesis
Source: PLoS One. 2014 Oct 6;9(10):e108411. doi: 10.1371/journal.pone.0108411 (PMC4186784; doi:10.1371/journal.pone.0108411)
Supplement: Table S6 — Potentially “validated” targets. List of predicted target genes of miRNAs modulated in control myogenesis, filtered on GSE26061 [9] and GSE26145 [10]. (XLSX) [file pone.0108411.s009.xlsx]

## Sheet: Foglio1
Table S6. Potential “validated” targets.
CONTROL MYOGENESIS
Genes down (139)	Genes up (78)
ADAMTS6	ACTA1
ANPEP	ACTN2
ARHGAP11A	AGL
ARHGAP18	AKAP13
ARL6IP6	ANK2
ATAD2	ANKRD44
ATOH8	ATP1B4
BLM	ATXN1
BRIP1	BCL2L11
BUB1B	BHMT2
C14orf106	C1orf198
C14orf145	C7orf41
C17orf61	CD36
C1QBP	CD58
C20orf72	CDKN2B
CAPN5	CLCN5
CARHSP1	DACT1
CASC5	DCP2
CCBE1	EIF2C4
CCNA2	F13A1
CCND1	FHL1
CD44	FILIP1
CD68	FOXO4
CDCA8	FRK
CENPF	FRY
CEP55	GAB2
CHEK1	GOT1
CKAP2L	GUCY1B3
CKS2	HDAC9
COTL1	HMGCR
DCBLD2	HMGCS1
DCLRE1B	ICAM1
DEPDC1	IFRD1
DEPDC1B	IGFBP5
DIAPH3	ITGAV
DOCK5	ITGB8
ELK3	ITPR2
ELL2	JAG1
ERO1L	KLHL24
EXOSC2	KLHL28
EXOSC9	LIMCH1
FAM111B	LRRN1
FAM129B	LYST
FAM83D	MEF2A
FANCB	MPP7
FPR1	MYOZ2
FRMD3	PKP2
FXYD5	PLN
GALNTL2	PPP1R12B
GFPT2	PRKAB2
HAS1	PRUNE
HAS2	RAB15
HMGA2	RASSF2
HMMR	RDH10
HS3ST3B1	SC5DL
ID1	SCD
ID2	SETD7
ID3	SH3PXD2A
IRS1	SIPA1L2
ITGA10	SLC22A15
KCNJ15	SLC40A1
KIAA0101	SLC7A11
KIF11	SORBS2
KIF14	SPIRE1
KIF15	SQSTM1
KIF4A	SSPN
LAPTM5	ST6GAL1
LDOC1	STARD5
LMNB1	STK38L
LMNB2	SVIL
MAD2L1	TMEM182
MCM10	TPD52L1
MCM3	TRAF5
MELK	UHRF1BP1
MET	VASH1
MMD	VASH2
MPP4	YPEL2
MRTO4	ZFP106
NDRG1
NEIL3
NEK2
NETO2
NOC2L
NRIP3
NRM
NRP1
NT5E
NUMB
NUSAP1
PAICS
PAK1
PBK
PDE7B
PGF
PGK1
PHC2
PHF19
PLAU
PLAUR
PLK4
PLP2
POLD3
POLQ
PRC1
PREX1
PRIM1
PRPS2
PTGER2
PTPN22
PTPRU
PUS7L
RACGAP1
RFC3
RFWD3
SEMA7A
SLC14A1
SLC38A5
SLC6A15
SMAD9
SMAP2
SNRPF
SPC25
SPRY4
SSRP1
STEAP3
SUV39H1
TAGLN2
TFDP1
TMEM107
TOP2A
TPI1
TPX2
TSHZ3
VEGFC
VIM
VRK1
WDFY2
WNT5A
XRCC2
List of predicted target genes of miRNAs modulated in control myogenesis, filtered on GSE26061 [9] and GSE26145 [10].
