# Supplementary material for: Next-Generation Sequencing Analysis of MiRNA Expression in Control and FSHD Myogenesis
Source: PLoS One. 2014 Oct 6;9(10):e108411. doi: 10.1371/journal.pone.0108411 (PMC4186784; doi:10.1371/journal.pone.0108411)
Supplement: Table S7 — Potentially “validated” targets. List of predicted target genes of miRNAs modulated in FSHD myogenesis, filtered on GSE26061 [9] and GSE26145 [10]. (XLSX) [file pone.0108411.s010.xlsx]

## Sheet: Foglio1
Table S7. Potential “validated” targets.
FSHD MYOGENESIS
Genes down (37)	Genes up (18)
ABCA1	ABLIM1
ATOH8	ACVR2A
C10orf116	ANK2
C1orf21	C1orf198
C21orf63	CCND2
CAPN5	CDKN2B
CD44	DHCR7
CDCP1	FRK
CENPF	HMGCS1
CERK	ITGA11
DCBLD2	JAG1
ELK3	PODN
ETV1	SC4MOL
HIP1	SCD
HMGA2	SLC7A11
HS3ST3B1	UHRF1BP1
IRS1	VDR
ITGA10	WARS
MMD
NT5E
PDK1
PGK1
PHC2
PREX1
PSD3
PTPRU
RASA3
SLC1A3
SLC7A8
SMOX
SNED1
SPRED1
STC1
TBX3
TIPARP
TWIST1
ZNF395
List of predicted target genes of miRNAs modulated in FSHD myogenesis, filtered on GSE26061 [9] and GSE26145 [10].
