# Supplementary material for: Next-Generation Sequencing Analysis of MiRNA Expression in Control and FSHD Myogenesis
Source: PLoS One. 2014 Oct 6;9(10):e108411. doi: 10.1371/journal.pone.0108411 (PMC4186784; doi:10.1371/journal.pone.0108411)
Supplement: Table S8 — Novel miRNAs predicted by mireap. (XLSX) [file pone.0108411.s011.xlsx]

## Sheet: Sheet1
Table S8. Novel miRNAs predicted by mireap.
Name	Sample	Genomic location (hg19)				mfe	Id(5p)	Id(3p)	count	count(5p)	count(3p)	Sequence(hairpin_precursor)	Structure	seq(5p)	seq(3p)	Matches known miRNAs (mirBase 20.0)	Evidence for both miRNA strands	Genomic location	Expression profile	Previous evidence
		chr	start	stop	strand
	3609-CP2-m0013	chr1	147247762	147247860	+	-39.30	0	3609-CP2-m0013-3p	8	0	8	GAGGGCAAGGAAGAGTCTCCATTTCCTCTGCCACCGGAGCCCGGATCTAACCTCTCAGAGGAGCTGGAAGGTCAGCTCTGAGCTCCACAAATACCTCTG	(((((((((((((.(....).)))))).))))...(((((.((((.((.((((..(((.....)))..)))).)).)))).)))))........)))..	0	AAGGTCAGCTCTGAGCTCCACA	no	no	intronic	low read count, expressed in one sample
	01010-CD5-m0006	chr1	168629249	168629333	+	-50.90	01010-CD5-m0006-5p	0	5	5	0	TATATTTTAAAGGGAGTAGAAGGGAAAGACTATTTGGAATGCTTTATTAAAATAGTCTTTCCCTTCTACTCCTTTTAAAATATAT	(((((((((((((((((((((((((((((((((((..((((...)))).))))))))))))))))))))))))))))))))))).	AGGGAGTAGAAGGGAAAGACTA	0	no	no	intronic	low read count, expressed in one sample
	01110-CD3-m0009	chr1	204877625	204877703	-	-70.70	01110-CD3-m0009-5p	01110-CD3-m0009-3p	8	2	6	CTCCTCAACCCACCCACCTGCCCTTTCTTGCTCCACCAGCAGGAGAGCAAGAAAGGGTAGGTGGGTGGGTTGAGGGGCT	(((((((((((((((((((((((((((((((((..((....)).)))))))))))))))))))))))))))))))))..	CACCCACCTGCCCTTTCTTGCT	CAAGAAAGGGTAGGTGGGTGGG	no	yes	intronic	low read count, expressed in 2 samples
	3609-CD1-m0006	chr1	204877625	204877703	-	-70.70	3609-CD1-m0006-5p	3609-CD1-m0006-3p	8	2	6	CTCCTCAACCCACCCACCTGCCCTTTCTTGCTCCACCAGCAGGAGAGCAAGAAAGGGTAGGTGGGTGGGTTGAGGGGCT	(((((((((((((((((((((((((((((((((..((....)).)))))))))))))))))))))))))))))))))..	CACCCACCTGCCCTTTCTTGCT	CAAGAAAGGGTAGGTGGGTGGG	no	yes	intronic	low read count, expressed in 2 samples
	01110-CP4-m0009	chr1	206898782	206898862	+	-32.00	0	01110-CP4-m0009-3p	11	0	11	AGAAGCCCAGCATGCGCCTCACTCTGCCTGGGACTCCTCTGTCTGCTGTGGGCTGGGAAGGTGGTGCTGCTGAGTGCGGGT	....((((((((.(((((.(.(((.(((((((((......))))....))))).)))...).)))))))))).).))....	0	GCTGGGAAGGTGGTGCTGCT	no	no	intronic	low read count, expressed in 2 samples
	3609-CP2-m0014	chr1	206898782	206898862	+	-32.00	0	3609-CP2-m0014-3p	7	0	7	AGAAGCCCAGCATGCGCCTCACTCTGCCTGGGACTCCTCTGTCTGCTGTGGGCTGGGAAGGTGGTGCTGCTGAGTGCGGGT	....((((((((.(((((.(.(((.(((((((((......))))....))))).)))...).)))))))))).).))....	0	GCTGGGAAGGTGGTGCTGCT	no	no	intronic	low read count, expressed in 2 samples
	00409-FSHDP8-m0008	chr1	206898823	206898902	+	-28.00	00409-FSHDP8-m0008-5p	00409-FSHDP8-m0008-3p	7	6	1	TCTGCTGTGGGCTGGGAAGGTGGTGCTGCTGAGTGCGGGTTATTCCATTAGCTCCCTCTTCCCATGTTCTCATGTGAATA	...((((.((((((((((((.((.((((..(((((.....)))))...)))).)).)))))))).)))).)).)).....	GCTGGGAAGGTGGTGCTGCT	TTAGCTCCCTCTTCCCATGTTCT	no	yes	intronic	low read count, expressed in one sample
	00409-FSHDP8-m0010	chr1	223920664	223920743	-	-46.10	0	00409-FSHDP8-m0010-3p	9	0	9	ACAGATAAGAGAGGCTCTACCAACAGATGCACTGTGCTACCTGTGTTTCCAGAATCTGTTGGTAAAGCCTCTCTTATCTG	.(((((((((((((((.(((((((((((...(((.((.......))...))).))))))))))).)))))))))))))))	0	AGAATCTGTTGGTAAAGCCT	no	no	Intergenic	inconsistent expression among experimental groups
	01010-CD5-m0009	chr1	223920664	223920743	-	-46.10	0	01010-CD5-m0009-3p	11	0	11	ACAGATAAGAGAGGCTCTACCAACAGATGCACTGTGCTACCTGTGTTTCCAGAATCTGTTGGTAAAGCCTCTCTTATCTG	.(((((((((((((((.(((((((((((...(((.((.......))...))).))))))))))).)))))))))))))))	0	AGAATCTGTTGGTAAAGCCT	no	no	Intergenic	inconsistent expression among experimental groups
	01010-CP6-m0010	chr1	223920664	223920743	-	-46.10	0	01010-CP6-m0010-3p	53	0	53	ACAGATAAGAGAGGCTCTACCAACAGATGCACTGTGCTACCTGTGTTTCCAGAATCTGTTGGTAAAGCCTCTCTTATCTG	.(((((((((((((((.(((((((((((...(((.((.......))...))).))))))))))).)))))))))))))))	0	AGAATCTGTTGGTAAAGCCT	no	no	Intergenic	inconsistent expression among experimental groups
	01110-CD3-m0010	chr1	223920664	223920743	-	-46.10	0	01110-CD3-m0010-3p	31	0	31	ACAGATAAGAGAGGCTCTACCAACAGATGCACTGTGCTACCTGTGTTTCCAGAATCTGTTGGTAAAGCCTCTCTTATCTG	.(((((((((((((((.(((((((((((...(((.((.......))...))).))))))))))).)))))))))))))))	0	AGAATCTGTTGGTAAAGCCT	no	no	Intergenic	inconsistent expression among experimental groups
	01110-CP4-m0012	chr1	223920664	223920743	-	-46.10	0	01110-CP4-m0012-3p	42	0	42	ACAGATAAGAGAGGCTCTACCAACAGATGCACTGTGCTACCTGTGTTTCCAGAATCTGTTGGTAAAGCCTCTCTTATCTG	.(((((((((((((((.(((((((((((...(((.((.......))...))).))))))))))).)))))))))))))))	0	AGAATCTGTTGGTAAAGCCT	no	no	Intergenic	inconsistent expression among experimental groups
	04309-FSHDP12-m0005	chr1	223920664	223920743	-	-46.10	0	04309-FSHDP12-m0005-3p	15	0	15	ACAGATAAGAGAGGCTCTACCAACAGATGCACTGTGCTACCTGTGTTTCCAGAATCTGTTGGTAAAGCCTCTCTTATCTG	.(((((((((((((((.(((((((((((...(((.((.......))...))).))))))))))).)))))))))))))))	0	AGAATCTGTTGGTAAAGCCT	no	no	Intergenic	inconsistent expression among experimental groups
	01010-CD5-m0007	chr1	32485439	32485532	-	-29.00	0	01010-CD5-m0007-3p	6	0	6	TCTGGAAGATGGAGACATACTTTCTCACGGGGTTCTCAGGGGTTTCAGGGAGCCCAGGGGTGTTGGCAGGAGCAGAGGATGACTGCGCTTACAG	.(((.(((.((.((.(((.(((((((.(((.(..((...((((((....)))))).))..).)))....))).)))).))).)).))))).)))	0	TGTTGGCAGGAGCAGAGGATGACT	no	no	intronic	low read count, inconsistent expression
	01110-CP4-m0010	chr1	32485439	32485532	-	-29.00	0	01110-CP4-m0010-3p	7	0	7	TCTGGAAGATGGAGACATACTTTCTCACGGGGTTCTCAGGGGTTTCAGGGAGCCCAGGGGTGTTGGCAGGAGCAGAGGATGACTGCGCTTACAG	.(((.(((.((.((.(((.(((((((.(((.(..((...((((((....)))))).))..).)))....))).)))).))).)).))))).)))	0	TGTTGGCAGGAGCAGAGGATGACT	no	no	intronic	low read count, inconsistent expression
	03010-FSHDP10-m0008	chr1	32485439	32485532	-	-29.00	0	03010-FSHDP10-m0008-3p	7	0	7	TCTGGAAGATGGAGACATACTTTCTCACGGGGTTCTCAGGGGTTTCAGGGAGCCCAGGGGTGTTGGCAGGAGCAGAGGATGACTGCGCTTACAG	.(((.(((.((.((.(((.(((((((.(((.(..((...((((((....)))))).))..).)))....))).)))).))).)).))))).)))	0	TGTTGGCAGGAGCAGAGGATGACT	no	no	intronic	low read count, inconsistent expression
	3609-CP2-m0015	chr1	32485439	32485532	-	-29.00	0	3609-CP2-m0015-3p	13	0	13	TCTGGAAGATGGAGACATACTTTCTCACGGGGTTCTCAGGGGTTTCAGGGAGCCCAGGGGTGTTGGCAGGAGCAGAGGATGACTGCGCTTACAG	.(((.(((.((.((.(((.(((((((.(((.(..((...((((((....)))))).))..).)))....))).)))).))).)).))))).)))	0	TGTTGGCAGGAGCAGAGGATGACT	no	no	intronic	low read count, inconsistent expression
	01110-CD3-m0008	chr1	44141618	44141706	+	-38.40	01110-CD3-m0008-5p	0	7	7	0	CACTGGCAGCCAGGGCAGAGGGCACAGGAATCTGAGGTGACTGGCACAGAAGACTCAGGCCTGTGGCTCCTCCCTCAGGACTGCTTCCT	....(((((((((((.((..(.((((((...(((((....(((...)))....))))).)))))).)..))))))..)).)))))....	CAGGGCAGAGGGCACAGGAATCT	0	hsa-miR-6735-5p	no	intronic	low read count, expressed in one sample
hsa-miR-m1-3p	00409-FSHDP8-m0001	chr11	122022800	122022877	-	-36.60	00409-FSHDP8-m0001-5p	00409-FSHDP8-m0001-3p	217	4	213	ATTCTCCTTCTCTTCCCCTTAGTTTCCTTTAAGAGTGATAAAAATGGAAAAGGGGGCTGAGGTGGAGGAAGGAGACCT	..((((((((.((((.(((((((..(((((....((.......))...)))))..))))))).))))))))))))...	TCTTCCCCTTAGTTTCCTTTA	AAAAGGGGGCTGAGGTGGAGG	no	yes	intronic	expressed 12/12 samples, higher expression in myoblasts	PMID: 21346806
	01010-CD5-m0001	chr11	122022800	122022877	-	-36.60	01010-CD5-m0001-5p	01010-CD5-m0001-3p	64	1	63	ATTCTCCTTCTCTTCCCCTTAGTTTCCTTTAAGAGTGATAAAAATGGAAAAGGGGGCTGAGGTGGAGGAAGGAGACCT	..((((((((.((((.(((((((..(((((....((.......))...)))))..))))))).))))))))))))...	TCTTCCCCTTAGTTTCCTTTAA	AAAAGGGGGCTGAGGTGGAGG	no	yes	intronic	expressed 12/12 samples, higher expression in myoblasts
	01110-CP4-m0001	chr11	122022800	122022877	-	-36.60	01110-CP4-m0001-5p	01110-CP4-m0001-3p	426	1	425	ATTCTCCTTCTCTTCCCCTTAGTTTCCTTTAAGAGTGATAAAAATGGAAAAGGGGGCTGAGGTGGAGGAAGGAGACCT	..((((((((.((((.(((((((..(((((....((.......))...)))))..))))))).))))))))))))...	TCTTCCCCTTAGTTTCCTT	AAAAGGGGGCTGAGGTGGAGG	no	yes	intronic	expressed 12/12 samples, higher expression in myoblasts
	00409-FSHDD7-m0001	chr11	122022800	122022877	-	-36.60	0	00409-FSHDD7-m0001-3p	12	0	12	CATTCTCCTTCTCTTCCCCTTAGTTTCCTTTAAGAGTGATAAAAATGGAAAAGGGGGCTGAGGTGGAGGAAGGAGACCT	...((((((((.((((.(((((((..(((((....((.......))...)))))..))))))).))))))))))))...	0	AAAAGGGGGCTGAGGTGGAGG	no	no	intronic	expressed 12/12 samples, higher expression in myoblasts
	01010-CP6-m0002	chr11	122022800	122022877	-	-36.60	0	01010-CP6-m0002-3p	306	0	306	CATTCTCCTTCTCTTCCCCTTAGTTTCCTTTAAGAGTGATAAAAATGGAAAAGGGGGCTGAGGTGGAGGAAGGAGACCT	...((((((((.((((.(((((((..(((((....((.......))...)))))..))))))).))))))))))))...	0	AAAAGGGGGCTGAGGTGGAGG	no	no	intronic	expressed 12/12 samples, higher expression in myoblasts
	01110-CD3-m0001	chr11	122022800	122022877	-	-36.60	0	01110-CD3-m0001-3p	26	0	26	CATTCTCCTTCTCTTCCCCTTAGTTTCCTTTAAGAGTGATAAAAATGGAAAAGGGGGCTGAGGTGGAGGAAGGAGACCT	...((((((((.((((.(((((((..(((((....((.......))...)))))..))))))).))))))))))))...	0	AAAAGGGGGCTGAGGTGGAGG	no	no	intronic	expressed 12/12 samples, higher expression in myoblasts
	03010-FSHDP10-m0001	chr11	122022800	122022877	-	-36.60	03010-FSHDP10-m0001-5p	03010-FSHDP10-m0001-3p	259	1	258	CATTCTCCTTCTCTTCCCCTTAGTTTCCTTTAAGAGTGATAAAAATGGAAAAGGGGGCTGAGGTGGAGGAAGGAGACCT	...((((((((.((((.(((((((..(((((....((.......))...)))))..))))))).))))))))))))...	CTTCCCCTTAGTTTCCTTTAAG	AAAAGGGGGCTGAGGTGGAGG	no	yes	intronic	expressed 12/12 samples, higher expression in myoblasts
	04309-FSHDD11-m0001	chr11	122022800	122022877	-	-36.60	0	04309-FSHDD11-m0001-3p	15	0	15	CATTCTCCTTCTCTTCCCCTTAGTTTCCTTTAAGAGTGATAAAAATGGAAAAGGGGGCTGAGGTGGAGGAAGGAGACCT	...((((((((.((((.(((((((..(((((....((.......))...)))))..))))))).))))))))))))...	0	AAAAGGGGGCTGAGGTGGAGG	no	no	intronic	expressed 12/12 samples, higher expression in myoblasts
	04309-FSHDP12-m0001	chr11	122022800	122022877	-	-36.60	0	04309-FSHDP12-m0001-3p	90	0	90	CATTCTCCTTCTCTTCCCCTTAGTTTCCTTTAAGAGTGATAAAAATGGAAAAGGGGGCTGAGGTGGAGGAAGGAGACCT	...((((((((.((((.(((((((..(((((....((.......))...)))))..))))))).))))))))))))...	0	AAAAGGGGGCTGAGGTGGAGG	no	no	intronic	expressed 12/12 samples, higher expression in myoblasts
	3609-CD1-m0001	chr11	122022800	122022877	-	-36.60	0	3609-CD1-m0001-3p	26	0	26	CATTCTCCTTCTCTTCCCCTTAGTTTCCTTTAAGAGTGATAAAAATGGAAAAGGGGGCTGAGGTGGAGGAAGGAGACCT	...((((((((.((((.(((((((..(((((....((.......))...)))))..))))))).))))))))))))...	0	AAAAGGGGGCTGAGGTGGAGG	no	no	intronic	expressed 12/12 samples, higher expression in myoblasts
	3609-CP2-m0001	chr11	122022800	122022877	-	-36.60	0	3609-CP2-m0001-3p	815	0	815	CATTCTCCTTCTCTTCCCCTTAGTTTCCTTTAAGAGTGATAAAAATGGAAAAGGGGGCTGAGGTGGAGGAAGGAGACCT	...((((((((.((((.(((((((..(((((....((.......))...)))))..))))))).))))))))))))...	0	AAAAGGGGGCTGAGGTGGAGG	no	no	intronic	expressed 12/12 samples, higher expression in myoblasts
	03010-FSHDD9-m0001	chr11	122022800	122022877	-	-36.60	0	03010-FSHDD9-m0001-3p	13	0	13	ATTCTCCTTCTCTTCCCCTTAGTTTCCTTTAAGAGTGATAAAAATGGAAAAGGGGGCTGAGGTGGAGGAAGGAGACC	..((((((((.((((.(((((((..(((((....((.......))...)))))..))))))).))))))))))))..	0	AAAAGGGGGCTGAGGTGGAG	no	no	intronic	expressed 12/12 samples, higher expression in myoblasts
hsa-miR-m2-3p	01110-CP4-m0002	chr11	125757935	12758025	-	-49.11	0	01110-CP4-m0002-3p	21	0	20	AGGTCGCTAGCGGCCTTCGGGACTCCCCTCCAGCCCTGGGGCCGTCCCCGGCCTCCGCCTGGTCCCAGGGGCGCGGCCCAGGAGCTCAGAAAGGCCACCG	.(((.......((((((.(((....)))...(((((((((.((((((((((((.......))))...)))).)))))))))).)))....))))))))).	0	AGGGGCGCGGCCCAGGAGCTCAGA	no	no	intronic	expressed in 5/6 myoblast samples
	01010-CP6-m0003	chr11	125757935	12758025	-	-48.80	0	01010-CP6-m0003-3p	13	0	13	AGCGGCCTTCGGGACTCCCCTCCAGCCCTGGGGCCGTCCCCGGCCTCCGCCTGGTCCCAGGGGCGCGGCCCAGGAGCTCAGAAAGGCCACC	...((((((.(((....)))...(((((((((.((((((((((((.......))))...)))).)))))))))).)))....))))))...	0	AGGGGCGCGGCCCAGGAGCTCAG	no	no	intronic	expressed in 5/6 myoblast samples
	03010-FSHDP10-m0002	chr11	125757935	12758025	-	-48.80	0	03010-FSHDP10-m0002-3p	11	0	11	AGCGGCCTTCGGGACTCCCCTCCAGCCCTGGGGCCGTCCCCGGCCTCCGCCTGGTCCCAGGGGCGCGGCCCAGGAGCTCAGAAAGGCCACC	...((((((.(((....)))...(((((((((.((((((((((((.......))))...)))).)))))))))).)))....))))))...	0	AGGGGCGCGGCCCAGGAGCTCAG	no	no	intronic	expressed in 5/6 myoblast samples
	3609-CP2-m0002	chr11	125757935	12758025	-	-48.80	0	3609-CP2-m0002-3p	15	0	15	AGCGGCCTTCGGGACTCCCCTCCAGCCCTGGGGCCGTCCCCGGCCTCCGCCTGGTCCCAGGGGCGCGGCCCAGGAGCTCAGAAAGGCCACC	...((((((.(((....)))...(((((((((.((((((((((((.......))))...)))).)))))))))).)))....))))))...	0	AGGGGCGCGGCCCAGGAGCTCAG	no	no	intronic	expressed in 5/6 myoblast samples
	00409-FSHDP8-m0002	chr11	125757935	12758025	-	-48.80	0	00409-FSHDP8-m0002-3p	8	0	8	GCGGCCTTCGGGACTCCCCTCCAGCCCTGGGGCCGTCCCCGGCCTCCGCCTGGTCCCAGGGGCGCGGCCCAGGAGCTCAGAAAGGCCAC	..((((((.(((....)))...(((((((((.((((((((((((.......))))...)))).)))))))))).)))....))))))..	0	AGGGGCGCGGCCCAGGAGCTCA	no	no	intronic	expressed in 5/6 myoblast samples
	01010-CP6-m0001	chr11	125757935	12758025	+	-24.10	0	01010-CP6-m0001-3p	5	0	5	AGAACCTTTGTACAGGCTTCTCTCAAGTGGGCCAATTTGGTACCTATATCTAGGTAGCATCTGGAGACTGGGAGTGTTTATTCATGACAGTTC	.((((...((...((((..((((((.((...(((...((.((((((....)))))).))..)))..)))))))).))))...)).....))))	0	TCTGGAGACTGGGAGTGTTTATTC	no	no	intronic	low read count, expressed in one sample
	01010-CP6-m0004	chr12	125757935	12758025	+	-20.70	01010-CP6-m0004-5p	0	5	5	0	CGGGAAGAGCGGGCGTTGCTGGGCGTTGCTGGACGTTGCTGGAAACGCTGGGAAGGACGGGCGTGGGGGTGA	........(((..((((.((.((((((.(..(......)..).)))))).))...))))..)))........	GGGCGTTGCTGGGCGTTGCT	0	no	no	intronic	low read count, expressed in one sample
hsa-miR-m3-3p	00409-FSHDP8-m0003	chr13	111102986	111103008	+	-25.70	0	00409-FSHDP8-m0003-3p	67	0	67	CAGGTAGATTAGGGTGTAGTGGGTGCTCTCTGGGGTCCACGCAGGAGCTGGGGATGGAAGCTGAAGCCCTGTAAGCCT	.((((....((((((.((((...(.(..(((.((.(((.....))).)).)))..).).))))..))))))...))))	0	AGCTGGGGATGGAAGCTGAAGCC	no	no	intronic	expressed in 4/6 myoblast samples, not consistently among experimental groups
	01010-CP6-m0005	chr13	111102986	111103008	+	-25.70	0	01010-CP6-m0005-3p	38	0	38	CAGGTAGATTAGGGTGTAGTGGGTGCTCTCTGGGGTCCACGCAGGAGCTGGGGATGGAAGCTGAAGCCCTGTAAGCCT	.((((....((((((.((((...(.(..(((.((.(((.....))).)).)))..).).))))..))))))...))))	0	AGCTGGGGATGGAAGCTGAAGCC	no	no	intronic	expressed in 4/6 myoblast samples, not consistently among experimental groups
	01110-CP4-m0003	chr13	111102986	111103008	+	-25.70	0	01110-CP4-m0003-3p	81	0	81	CAGGTAGATTAGGGTGTAGTGGGTGCTCTCTGGGGTCCACGCAGGAGCTGGGGATGGAAGCTGAAGCCCTGTAAGCCT	.((((....((((((.((((...(.(..(((.((.(((.....))).)).)))..).).))))..))))))...))))	0	AGCTGGGGATGGAAGCTGAAGCC	no	no	intronic	expressed in 4/6 myoblast samples, not consistently among experimental groups
	3609-CP2-m0003	chr13	111102986	111103008	+	-25.70	0	3609-CP2-m0003-3p	92	0	92	CAGGTAGATTAGGGTGTAGTGGGTGCTCTCTGGGGTCCACGCAGGAGCTGGGGATGGAAGCTGAAGCCCTGTAAGCCT	.((((....((((((.((((...(.(..(((.((.(((.....))).)).)))..).).))))..))))))...))))	0	AGCTGGGGATGGAAGCTGAAGCC	no	no	intronic	expressed in 4/6 myoblast samples, not consistently among experimental groups
	04309-FSHDP12-m0002	chr14	22081050	22081147	-	-34.60	0	04309-FSHDP12-m0002-3p	5	0	5	CCCTGATGTCCTCACTTCCTGCGCTTCCCTCCCAATCTCGGCTCTTCCGCTTACACGTCCACAGACACGGGAGGGAGAGGGTGTGGAATGGAGCAGTG	..(((...(((....((((.(((((((((((((......(((......))).....(((....)))..))))))))...))))))))).))).)))..	0	ACGGGAGGGAGAGGGTGTGGAA	no	no	Intergenic	low read count, expressed in one sample
hsa-miR-m4-5p	00409-FSHDP8-m0004	chr14	74998697	74998789	-	-37.00	00409-FSHDP8-m0004-5p	0	30	30	0	GGGGTGGCCTCTGCTCTGATGTCTGGCTGAGCCTTGGCTGCTGAGTGACCTTTCCAGAAGGGCTGTCCATAGCATTCATGGAGCTGCTGCCCG	.(((..((....((((((((((.(((...((((((..(((..(((....)))..))).))))))..)))..)))))...))))).))..))).	CTGCTCTGATGTCTGGCTGAGC	0	no	no	intronic	expressed in 5/6 myoblast samples
	01110-CP4-m0004	chr14	74998697	74998789	-	-37.00	01110-CP4-m0004-5p	0	21	21	0	GGGGTGGCCTCTGCTCTGATGTCTGGCTGAGCCTTGGCTGCTGAGTGACCTTTCCAGAAGGGCTGTCCATAGCATTCATGGAGCTGCTGCCCG	.(((..((....((((((((((.(((...((((((..(((..(((....)))..))).))))))..)))..)))))...))))).))..))).	CTGCTCTGATGTCTGGCTGAGC	0	no	no	intronic	expressed in 5/6 myoblast samples
	03010-FSHDP10-m0003	chr14	74998697	74998789	-	-37.00	03010-FSHDP10-m0003-5p	0	15	15	0	GGGGTGGCCTCTGCTCTGATGTCTGGCTGAGCCTTGGCTGCTGAGTGACCTTTCCAGAAGGGCTGTCCATAGCATTCATGGAGCTGCTGCCCG	.(((..((....((((((((((.(((...((((((..(((..(((....)))..))).))))))..)))..)))))...))))).))..))).	CTGCTCTGATGTCTGGCTGAGC	0	no	no	intronic	expressed in 5/6 myoblast samples
	04309-FSHDP12-m0003	chr14	74998697	74998789	-	-37.00	04309-FSHDP12-m0003-5p	0	9	9	0	GGGGTGGCCTCTGCTCTGATGTCTGGCTGAGCCTTGGCTGCTGAGTGACCTTTCCAGAAGGGCTGTCCATAGCATTCATGGAGCTGCTGCCCG	.(((..((....((((((((((.(((...((((((..(((..(((....)))..))).))))))..)))..)))))...))))).))..))).	CTGCTCTGATGTCTGGCTGAGC	0	no	no	intronic	expressed in 5/6 myoblast samples
	3609-CP2-m0004	chr14	74998697	74998789	-	-37.00	3609-CP2-m0004-5p	0	22	22	0	GGGGTGGCCTCTGCTCTGATGTCTGGCTGAGCCTTGGCTGCTGAGTGACCTTTCCAGAAGGGCTGTCCATAGCATTCATGGAGCTGCTGCCCG	.(((..((....((((((((((.(((...((((((..(((..(((....)))..))).))))))..)))..)))))...))))).))..))).	CTGCTCTGATGTCTGGCTGAGC	0	no	no	intronic	expressed in 5/6 myoblast samples
hsa-miR-m5-5p	00409-FSHDD7-m0002	chr15	41592311	41592403	+	-24.80	00409-FSHDD7-m0002-5p	0	37	37	0	TTTTGGTAGGATCATTTGGCAGGGGGTAGAGTACCTGTACTTTTGGCACCATTGAAACCAGCTCTGGCCCACTTGTTTGAATAGCTATCAGAC	.((((((((....(((..((((((((((((((....((.....((....)).....))..))))).)))).)))).)..)))..)))))))).	ATCATTTGGCAGGGGGTAGAGTA	0	no	no	Intergenic	expressed in 3/3 FSHD myotubes
	03010-FSHDD9-m0002	chr15	41592311	41592403	+	-24.80	03010-FSHDD9-m0002-5p	0	33	33	0	TTTTGGTAGGATCATTTGGCAGGGGGTAGAGTACCTGTACTTTTGGCACCATTGAAACCAGCTCTGGCCCACTTGTTTGAATAGCTATCAGAC	.((((((((....(((..((((((((((((((....((.....((....)).....))..))))).)))).)))).)..)))..)))))))).	ATCATTTGGCAGGGGGTAGAGTA	0	no	no	Intergenic	expressed in 3/3 FSHD myotubes
	04309-FSHDD11-m0002	chr15	41592311	41592403	+	-24.80	04309-FSHDD11-m0002-5p	0	13	13	0	TTTTGGTAGGATCATTTGGCAGGGGGTAGAGTACCTGTACTTTTGGCACCATTGAAACCAGCTCTGGCCCACTTGTTTGAATAGCTATCAGAC	.((((((((....(((..((((((((((((((....((.....((....)).....))..))))).)))).)))).)..)))..)))))))).	ATCATTTGGCAGGGGGTAGAGTA	0	no	no	Intergenic	expressed in 3/3 FSHD myotubes
hsa-miR-m6-3p	00409-FSHDD7-m0003	chr15	45493361	45493452	+	-28.70	0	00409-FSHDD7-m0003-3p	28	0	28	TAGTGGTTAGTACTCTGCGTTGTGGCCGCAGCAACCTCGGTTCGAATCCGAGTCACGGCATTGTGGAAACAATGGTACGGCAAGGGCCTCTT	.((.((((.((((....((((((..(((((((...(((((.......))))).....))..)))))..))))))))))......)))).)).	0	TTGTGGAAACAATGGTACGGCA	no	no	repeat	expressed in 4/6 myotube samples
	01010-CD5-m0002	chr15	45493361	45493452	+	-28.70	0	01010-CD5-m0002-3p	28	0	28	TAGTGGTTAGTACTCTGCGTTGTGGCCGCAGCAACCTCGGTTCGAATCCGAGTCACGGCATTGTGGAAACAATGGTACGGCAAGGGCCTCTT	.((.((((.((((....((((((..(((((((...(((((.......))))).....))..)))))..))))))))))......)))).)).	0	TTGTGGAAACAATGGTACGGCA	no	no	repeat	expressed in 4/6 myotube samples
	04309-FSHDD11-m0003	chr15	45493361	45493452	+	-28.70	0	04309-FSHDD11-m0003-3p	21	0	21	TAGTGGTTAGTACTCTGCGTTGTGGCCGCAGCAACCTCGGTTCGAATCCGAGTCACGGCATTGTGGAAACAATGGTACGGCAAGGGCCTCTT	.((.((((.((((....((((((..(((((((...(((((.......))))).....))..)))))..))))))))))......)))).)).	0	TTGTGGAAACAATGGTACGGCA	no	no	repeat	expressed in 4/6 myotube samples
	3609-CD1-m0002	chr15	45493361	45493452	+	-28.70	0	3609-CD1-m0002-3p	20	0	20	TAGTGGTTAGTACTCTGCGTTGTGGCCGCAGCAACCTCGGTTCGAATCCGAGTCACGGCATTGTGGAAACAATGGTACGGCAAGGGCCTCTT	.((.((((.((((....((((((..(((((((...(((((.......))))).....))..)))))..))))))))))......)))).)).	0	TTGTGGAAACAATGGTACGGCA	no	no	repeat	expressed in 4/6 myotube samples
	00409-FSHDD7-m0004	chr15	69570886	69570955	+	-30.40	00409-FSHDD7-m0004-5p	0	14	14	0	GAAACACAGACTGGGAGCGGGCGGGAGCGGGAGCGCGGCGCACGCCCCGGGCCGGCCCAGCCAGCGAGCG	........(.((((....((((.((..((((.(((.......)))))))..)).))))..))))).....	CTGGGAGCGGGCGGGAGCGGGA	0	no	no	Intergenic	expressed in one sample
	03010-FSHDD9-m0003	chr15	72559985	72560061	-	-39.90	0	03010-FSHDD9-m0003-3p	5	0	5	TGGTGAGGGTGCTCGGTGTTGCTGGACAGGACTCTCCTGGTGCCCAGGAGGGGAAGTAGGCAGCACTCAGCCCTGCC	.(((.(((((....(((((((((..((....(((((((((...)))))))))...)).)))))))))..))))))))	0	AGGAGGGGAAGTAGGCAGCACT	no	no	intronic	low read count, expressed in one sample
	01110-CD3-m0002	chr16	15112269	15112368	+	-52.80	01110-CD3-m0002-5p	01110-CD3-m0002-3p	19	14	5	GGTCCCATGGCCGAGGGGACGGGGCCTGCAGGCAGAAGTGGGGCTGACAGGGCAGAGGGTTGCGCCCCCTCACCATCCCTTCTGCCTGCAGCGGTGGGCT	((.(((((((((..(....)..)))).(((((((((((.(((..(((..((((..........))))..)))...))))))))))))))....)))))))	CAGGCAGAAGTGGGGCTGACAGG	CCTCACCATCCCTTCTGCCTGCA	hsa-miR-6511a-1	yes	intronic	expressed in one sample
	01110-CD3-m0003	chr16	16510920	16511019	+	-52.80	01110-CD3-m0003-5p	01110-CD3-m0003-3p	19	14	5	GGTCCCATGGCCGAGGGGACGGGGCCTGCAGGCAGAAGTGGGGCTGACAGGGCAGAGGGTTGCGCCCCCTCACCATCCCTTCTGCCTGCAGCGGTGGGCT	((.(((((((((..(....)..)))).(((((((((((.(((..(((..((((..........))))..)))...))))))))))))))....)))))))	CAGGCAGAAGTGGGGCTGACAGG	CCTCACCATCCCTTCTGCCTGCA	hsa-miR-6511a-2	yes	intronic	expressed in one sample
	01110-CD3-m0004	chr16	16555208	16555307	+	-52.80	01110-CD3-m0004-5p	01110-CD3-m0004-3p	19	14	5	GGTCCCATGGCCGAGGGGACGGGGCCTGCAGGCAGAAGTGGGGCTGACAGGGCAGAGGGTTGCGCCCCCTCACCATCCCTTCTGCCTGCAGCGGTGGGCT	((.(((((((((..(....)..)))).(((((((((((.(((..(((..((((..........))))..)))...))))))))))))))....)))))))	CAGGCAGAAGTGGGGCTGACAGG	CCTCACCATCCCTTCTGCCTGCA	hsa-miR-6511a-3	yes	intronic	expressed in one sample
	01110-CD3-m0006	chr16	18530360	18530459	-	-52.80	01110-CD3-m0006-5p	01110-CD3-m0006-3p	19	14	5	GGTCCCATGGCCGAGGGGACGGGGCCTGCAGGCAGAAGTGGGGCTGACAGGGCAGAGGGTTGCGCCCCCTCACCATCCCTTCTGCCTGCAGCGGTGGGCT	((.(((((((((..(....)..)))).(((((((((((.(((..(((..((((..........))))..)))...))))))))))))))....)))))))	CAGGCAGAAGTGGGGCTGACAGG	CCTCACCATCCCTTCTGCCTGCA	hsa-miR-6511a-4	yes	intronic	expressed in one sample
	01110-CD3-m0005	chr16	52272665	52272745	+	-20.34	01110-CD3-m0005-5p	0	5	5	0	TTATAAAATCACTGGCAAAAGGGTTTAGAACTTGACTGCCCTATAAAGAGTTCTTCCTCTGTGCCATAGGTGGTCAGAATG	.......((((((((((...(((...(((((((..............))))))).)))...))))...)))))).......	ACTGGCAAAAGGGTTTAGAACT	0	no	no	intronic	low read count, expressed in one sample
	04309-FSHDP12-m0004	chr16	58776498	58776595	+	-19.10	04309-FSHDP12-m0004-5p	0	11	11	0	AGAGGCCCTCAAACACAGAGGACCGTACGTTTTACACACAATCCAAAGTCTAAATGAATGTCTGTGGGGAAGAAAAAGTCTGACAGGACGTGGTCGTG	...((((.((...((((((....(((.(((((.((............))..))))).)))))))))..)).......((((....))))..))))...	AAACACAGAGGACCGTACGTTTT	0	no	no	Intergenic	expressed in one sample
	3609-CP2-m0006	chr17	18197941	18198026	+	-25.59	0	3609-CP2-m0006-3p	7	0	7	TTGAGGAGGGGGAGAGTTTCAGTTCTAAGCCCGGAGGTCAGAATGTGCCATACTCGGGGTGAGAGGGAGAAGATGTTCGTCCTAAC	...((((.(((.(...((((..((((..((((.(((................))).)))).)))).))))...).))).))))...	0	TCGGGGTGAGAGGGAGAAGATGT	no	no	intronic	low read count, expressed in one sample
	01110-CP4-m0006	chr17	6407075	6407147	+	-32.00	01110-CP4-m0006-5p	0	9	9	0	GTGGTGTCGGGTGAGTGCGGGCTGGGCACAAGTTTCGCCCTTGTTGCCCAGGCTGGAGTGCAATGGCGCGATC	((.((((((..(((.(.(((.(((((((((((.......)))).))))))).))).).).)).)))))).)).	GTGAGTGCGGGCTGGGCACAAG	0	no	no	intronic	low read count, expressed in 2 samples
	01010-CP6-m0007	chr17	6407076	6407145	+	-31.70	01010-CP6-m0007-5p	0	7	7	0	TGGTGTCGGGTGAGTGCGGGCTGGGCACAAGTTTCGCCCTTGTTGCCCAGGCTGGAGTGCAATGGCGCGA	..((((((..(((.(.(((.(((((((((((.......)))).))))))).))).).).)).))))))..	TGAGTGCGGGCTGGGCACAAGT	0	no	no	intronic	low read count, expressed in 2 samples
hsa-miR-m7-5p	00409-FSHDP8-m0006	chr17	8042708	8042779	-	-18.42	00409-FSHDP8-m0006-5p	0	217	217	0	AGCGGTGCCTGAGTTAGCGGGGAGTGATATATTATTGCTGCAAGTACACTTCTCCACTTTCAAAGGGCCTTT	...(((.(((..(..((.((((((((.(((.............))))))))).)).))..)..))))))...	GAGTTAGCGGGGAGTGATATATT	0	no	no	Overlaps repeat/tRNA, intergenic	expressed in 4/6 myoblast samples
	01110-CP4-m0007	chr17	8042708	8042779	-	-18.42	01110-CP4-m0007-5p	0	246	246	0	AGCGGTGCCTGAGTTAGCGGGGAGTGATATATTATTGCTGCAAGTACACTTCTCCACTTTCAAAGGGCCTTT	...(((.(((..(..((.((((((((.(((.............))))))))).)).))..)..))))))...	GAGTTAGCGGGGAGTGATATATT	0	no	no	Overlaps repeat/tRNA	expressed in 4/6 myoblast samples
	03010-FSHDP10-m0005	chr17	8042708	8042779	-	-18.42	03010-FSHDP10-m0005-5p	0	177	177	0	AGCGGTGCCTGAGTTAGCGGGGAGTGATATATTATTGCTGCAAGTACACTTCTCCACTTTCAAAGGGCCTTT	...(((.(((..(..((.((((((((.(((.............))))))))).)).))..)..))))))...	GAGTTAGCGGGGAGTGATATATT	0	no	no	Overlaps repeat/tRNA	expressed in 4/6 myoblast samples
	3609-CP2-m0008	chr17	8042708	8042779	-	-18.42	3609-CP2-m0008-5p	0	376	374	0	AGCGGTGCCTGAGTTAGCGGGGAGTGATATATTATTGCTGCAAGTACACTTCTCCACTTTCAAAGGGCCTTT	...(((.(((..(..((.((((((((.(((.............))))))))).)).))..)..))))))...	GAGTTAGCGGGGAGTGATATATT	0	no	no	Overlaps repeat/tRNA	expressed in 4/6 myoblast samples
	3609-CP2-m0007	chr17	80551877	80551966	+	-40.70	3609-CP2-m0007-5p	0	5	5	0	ATCATCGCTGTGGCGGTGGCAGTGGAGCAGCTGCTCTCGTGTCTGAGCTGCTCCGGCGTCTCTGTCCACAGTATAGGGTCTTCTGATGCT	......((((((((((.(((..((((((((((((......))...))))))))))..))).))).)))))))..((.(((....))).))	TGGCGGTGGCAGTGGAGCAGCT	0	no	no	intronic	low read count, expressed in one sample
	00409-FSHDP8-m0007	chr18	22887853	22887928	-	-21.10	00409-FSHDP8-m0007-5p	0	5	5	0	TTTTCCAAGTAAGTTCCATAATTCTCTGGCTGTGTAGCTTCCTGCGGCAGAGGTTTTCTGGAACCAGCTTTGTTAA	......((((..((((((.((.((((((.(((((........)))))))))))..)).))))))..))))......	AAGTTCCATAATTCTCTGGCTGT	0	no	no	intronic	low read count
	01110-CP4-m0008	chr18	22887853	22887928	-	-21.10	01110-CP4-m0008-5p	0	5	5	0	TTTTCCAAGTAAGTTCCATAATTCTCTGGCTGTGTAGCTTCCTGCGGCAGAGGTTTTCTGGAACCAGCTTTGTTAA	......((((..((((((.((.((((((.(((((........)))))))))))..)).))))))..))))......	AAGTTCCATAATTCTCTGGCTGT	0	no	no	intronic	low read count
	03010-FSHDP10-m0006	chr18	22887853	22887928	-	-21.10	03010-FSHDP10-m0006-5p	0	6	6	0	TTTTCCAAGTAAGTTCCATAATTCTCTGGCTGTGTAGCTTCCTGCGGCAGAGGTTTTCTGGAACCAGCTTTGTTAA	......((((..((((((.((.((((((.(((((........)))))))))))..)).))))))..))))......	AAGTTCCATAATTCTCTGGCTGT	0	no	no	intronic	low read count
	3609-CP2-m0009	chr18	22887853	22887928	-	-21.10	3609-CP2-m0009-5p	0	6	6	0	TTTTCCAAGTAAGTTCCATAATTCTCTGGCTGTGTAGCTTCCTGCGGCAGAGGTTTTCTGGAACCAGCTTTGTTAA	......((((..((((((.((.((((((.(((((........)))))))))))..)).))))))..))))......	AAGTTCCATAATTCTCTGGCTGT	0	no	no	intronic	low read count
	3609-CD1-m0003	chr18	57773617	57773692	-	-32.80	0	3609-CD1-m0003-3p	7	0	7	TCTGTTAGTATCTTAGCAGTGTCACTTGTGGGATAGTAATGTCACTATCCCACAAGCGACACTACTCTCGTTCAGT	.(((...(......((.((((((.(((((((((((((......))))))))))))).)))))).))..)...))).	0	TATCCCACAAGCGACACTACT	no	no	intronic	low read count, expressed in one sample
	01010-CD5-m0003	chr19	1302351	1302436	+	-35.60	01010-CD5-m0003-5p	0	16	16	0	GGAGGGAGAGCTGGGAGGCGGTCGGTTCTGAGTCATCCCAGCCTATGTCACTTCTCAGAAACCTCCGCCACCCCCCCCCCCATCCC	((((((.(.(..(((.(((((..(((((((((......((.....))......))))).)))).))))).)))..).)))).))).	CTGGGAGGCGGTCGGTTCTGAG	0	no	no	intronic	inconsistent expression
	01010-CP6-m0008	chr19	1302351	1302436	+	-35.60	01010-CP6-m0008-5p	0	17	17	0	GGAGGGAGAGCTGGGAGGCGGTCGGTTCTGAGTCATCCCAGCCTATGTCACTTCTCAGAAACCTCCGCCACCCCCCCCCCCATCCC	((((((.(.(..(((.(((((..(((((((((......((.....))......))))).)))).))))).)))..).)))).))).	CTGGGAGGCGGTCGGTTCTGAG	0	no	no	intronic	inconsistent expression
	03010-FSHDP10-m0007	chr19	1302351	1302436	+	-35.60	03010-FSHDP10-m0007-5p	0	7	7	0	GGAGGGAGAGCTGGGAGGCGGTCGGTTCTGAGTCATCCCAGCCTATGTCACTTCTCAGAAACCTCCGCCACCCCCCCCCCCATCCC	((((((.(.(..(((.(((((..(((((((((......((.....))......))))).)))).))))).)))..).)))).))).	CTGGGAGGCGGTCGGTTCTGAG	0	no	no	intronic	inconsistent expression
	01010-CD5-m0004	chr19	13190290	13190374	+	-31.00	01010-CD5-m0004-5p	0	5	5	0	GCTCTCCACATTGGAGGGTGTGGAAGACATCTGGGCCAACTCTGATCTCTTCATCTACCCCCCAGGACTGGGACAAGCCCGAGCA	((((......((((.(((((..(((((.(((.(((....))).))).)))))...))))).))))....(((.....))))))).	TTGGAGGGTGTGGAAGACAT	0	hsa-miR-6515-5p	no	Intergenic	low read count, expressed in 2 samples
	3609-CP2-m0010	chr19	13190290	13190374	+	-31.00	3609-CP2-m0010-5p	0	6	6	0	GCTCTCCACATTGGAGGGTGTGGAAGACATCTGGGCCAACTCTGATCTCTTCATCTACCCCCCAGGACTGGGACAAGCCCGAGCA	((((......((((.(((((..(((((.(((.(((....))).))).)))))...))))).))))....(((.....))))))).	TTGGAGGGTGTGGAAGACAT	0	hsa-miR-6515-5p	no	Intergenic	low read count, expressed in 2 samples
	3609-CP2-m0011	chr19	13401558	13401647	+	-55.20	3609-CP2-m0011-5p	0	6	6	0	TGCCCGGGTCGGGGATGGGGAGGGGCGTGGCCGGAGCGCAAAGCCCCGCCCCTCCGCGCCCCCCCCCCGGAAGCCCCGCCGCCGGCCGCT	.(((((((.(((((.(((((.(((((((((..((.(((........)))))..)))))))))..)))))....))))).).))))..)).	GGGGATGGGGAGGGGCGTGG	0	no	no	intronic	low read count, expressed in one sample
	03010-FSHDD9-m0004	chr19	15429081	15429166	-	-32.72	03010-FSHDD9-m0004-5p	0	6	6	0	GGGCCAGGGTTGGGGGGACAGGATGAGAGGCTGTCTTCATTCCCTCTTGACCACCCCTCGTTTCTTCCCCCAGGGGTGCTCTGCGA	..((.(((((..((((((..(((((((.((..(((.............)))..)).)))))))..))))))......)))))))..	TGGGGGGACAGGATGAGAGGCT	0	hsa-miR-6795-5p	no	intronic	low read count, expressed in one sample
	01010-CD5-m0005	chr19	2811628	2811702	-	-35.70	01010-CD5-m0005-5p	0	9	9	0	TGGCGGGGCCTCCTGGAGCTGGGCAGATGGGAACAGTCCATCCCCGGTGCTCTCCTCCAGCCTGGCGCTCTCCAG	(((.((((((..((((((..(((((...((((........))))...)))))..))))))...))).))).))).	TCCTGGAGCTGGGCAGATGGGA	0	no	no	intron/exon junction	low read count, expressed in 2 samples
	3609-CP2-m0012	chr19	2811628	2811702	-	-35.70	3609-CP2-m0012-5p	0	10	10	0	TGGCGGGGCCTCCTGGAGCTGGGCAGATGGGAACAGTCCATCCCCGGTGCTCTCCTCCAGCCTGGCGCTCTCCAG	(((.((((((..((((((..(((((...((((........))))...)))))..))))))...))).))).))).	TCCTGGAGCTGGGCAGATGGGA	0	no	no	intron/exon junction	low read count, expressed in 2 samples
	00409-FSHDD7-m0005	chr19	53332563	53332630	-	-37.40	00409-FSHDD7-m0005-5p	0	5	5	0	CCTTCTTCACTCACGTCCCTGTTCGGGCGCCACTTGTGGCTGTCGGTTCGGGACTGAATGAAGAAGGA	(((((((((.(((.(((((.(..(.(((((((....)))).))).)..))))))))).))))))))).	TCACGTCCCTGTTCGGGCGCCA	0	no	no	derives from tRNA (PMID:20818168)	low read count, inconsistent expression
	01110-CD3-m0007	chr19	53332563	53332630	-	-37.40	01110-CD3-m0007-5p	0	5	5	0	CCTTCTTCACTCACGTCCCTGTTCGGGCGCCACTTGTGGCTGTCGGTTCGGGACTGAATGAAGAAGGA	(((((((((.(((.(((((.(..(.(((((((....)))).))).)..))))))))).))))))))).	TCACGTCCCTGTTCGGGCGCCA	0	no	no	derives from tRNA (PMID:20818168)	low read count, inconsistent expression
	3609-CD1-m0004	chr19	53332563	53332630	-	-37.40	3609-CD1-m0004-5p	0	6	6	0	CCTTCTTCACTCACGTCCCTGTTCGGGCGCCACTTGTGGCTGTCGGTTCGGGACTGAATGAAGAAGGA	(((((((((.(((.(((((.(..(.(((((((....)))).))).)..))))))))).))))))))).	TCACGTCCCTGTTCGGGCGCCA	0	no	no	derives from tRNA (PMID:20818168)	low read count, inconsistent expression
	01010-CD5-m0011	chr2	233730472	233730549	+	-32.30	01010-CD5-m0011-5p	0	6	6	0	GCAAATCCTTGAGGGAACAGGGGCAGACTTCTCAAGTGAAGCAAGCAGAAGTGCCCGCTGGCCCTGAAAGGGTAGGCT	((..((((((..(((..(((((((..(((((((..(.....)..).)))))))))).)))..)))..))))))..)).	GAGGGAACAGGGGCAGACTTCT	0	no	no	intronic	low read count, expressed in 2 samples
	01010-CP6-m0014	chr2	233730472	233730549	+	-32.30	01010-CP6-m0014-5p	0	6	6	0	GCAAATCCTTGAGGGAACAGGGGCAGACTTCTCAAGTGAAGCAAGCAGAAGTGCCCGCTGGCCCTGAAAGGGTAGGCT	((..((((((..(((..(((((((..(((((((..(.....)..).)))))))))).)))..)))..))))))..)).	GAGGGAACAGGGGCAGACTTCT	0	no	no	intronic	low read count, expressed in 2 samples
	00409-FSHDP8-m0017	chr2	86566637	86566720	+	-57.40	0	00409-FSHDP8-m0017-3p	5	0	5	CTAAATGTCTTACTGCTTTTACTATTCCCTCCTAGAGTAAAGAATGGACTCTAGGAGGGAACAGTAAAAGCAGTAAGACATTTA	.((((((((((((((((((((((.((((((((((((((.........)))))))))))))).))))))))))))))))))))))	0	TAGGAGGGAACAGTAAAAGCAGT	hsa-miR-4779	no	intronic	low read count, expressed in 2 samples
	03010-FSHDP10-m0014	chr2	86566637	86566720	+	-57.40	0	03010-FSHDP10-m0014-3p	5	0	5	CTAAATGTCTTACTGCTTTTACTATTCCCTCCTAGAGTAAAGAATGGACTCTAGGAGGGAACAGTAAAAGCAGTAAGACATTTA	.((((((((((((((((((((((.((((((((((((((.........)))))))))))))).))))))))))))))))))))))	0	TAGGAGGGAACAGTAAAAGCAGT	hsa-miR-4779	no	intronic	low read count, expressed in 2 samples
	00409-FSHDP8-m0012	chr20	17538148	17538233	+	-28.90	0	00409-FSHDP8-m0012-3p	6	0	6	AGACGCTCTCTCTCGGCCCGCCCTCCACCGAGTTCCGGCCACAGAGCGGGCCCTGCCCGGCGGTGTGCGGCCACATCTTCCTTCAG	..............((((.((.(.((.(((.((...((((........))))..)).))).)).).))))))..............	0	TGCCCGGCGGTGTGCGGCCACAT	no	no	intronic	low read count, expressed in 2 samples
	01110-CP4-m0014	chr20	17538149	17538232	+	-28.90	0	01110-CP4-m0014-3p	7	0	7	GACGCTCTCTCTCGGCCCGCCCTCCACCGAGTTCCGGCCACAGAGCGGGCCCTGCCCGGCGGTGTGCGGCCACATCTTCCTTCA	.............((((.((.(.((.(((.((...((((........))))..)).))).)).).)))))).............	0	TGCCCGGCGGTGTGCGGCCACA	no	no	intronic	low read count, expressed in 2 samples
	00409-FSHDP8-m0014	chr20	61433169	61433258	-	-30.00	00409-FSHDP8-m0014-5p	0	6	6	0	CACAGTCTCTGACGATGATGTTGATTCTGAGCAGCTGCCTCCATGTCAGGAGCTGTCCAAGGCTCAGCACCCGGGGCAGGGGTCCCTGTT	.((((((((((.((....((((((..(((..(((((.(((.......))))))))..).))..))))))..))...))))))...)))).	GACGATGATGTTGATTCTGAGCAG	0	no	no	intronic	low read count, expressed in one sample
	03010-FSHDP10-m0012	chr20	62447752	62447834	+	-47.30	03010-FSHDP10-m0012-5p	0	11	11	0	TGGATGGAGCAGGTCGGGGGCCAGGGGACAGGAAGGCTAGGGCCCCAGAGACCTGTCCTGGGCCCCATGTCCAGCTCTGCCCT	.((..(((((.((.((((((((..((((((((..(((....))).......)))))))).)))))).)).)).)))))..)).	AGGTCGGGGGCCAGGGGACAGGA	0	no	no	intronic	expressed in 2 samples
	3609-CP2-m0019	chr20	62447752	62447834	+	-47.30	3609-CP2-m0019-5p	0	14	14	0	TGGATGGAGCAGGTCGGGGGCCAGGGGACAGGAAGGCTAGGGCCCCAGAGACCTGTCCTGGGCCCCATGTCCAGCTCTGCCCT	.((..(((((.((.((((((((..((((((((..(((....))).......)))))))).)))))).)).)).)))))..)).	AGGTCGGGGGCCAGGGGACAGG	0	no	no	intronic	expressed in 2 samples
	3609-CP2-m0022	chr22	43674899	43674995	-	-26.00	0	3609-CP2-m0022-3p	6	0	6	CAGCGAAGGTAGCAGTTAGCAATCAGTAATCTGCCATGTCGCCGTGTGAAGTGATAAGCAGGAGTGAGTGGGTGATGTTTGCTGACACTCCACGTCT	..(((..((.((..((((((((.((...(((..((((....((.(((..........))))).))).)..)))..)).)))))))).)))).)))..	0	GTGGGTGATGTTTGCTGACA	no	no	intronic	low read count, expressed in one sample
	3609-CD1-m0008	chr22	50747028	50747103	-	-31.90	0	3609-CD1-m0008-3p	6	0	6	AGAGCTTGGGGAATGCTTCTGTCTCCTGCTCAGCACATCCAGTTCCGGGAGGGCAGTGGAGGCGTGCTCCAAGGTC	.((.(((((((.(((((((..(..(((.(((.(.((.....)).).))).)))..)..))))))).))))))).))	0	CCGGGAGGGCAGTGGAGGCGTG	no	no	Intergenic	low read count, expressed in 2 samples
	3609-CP2-m0023	chr22	50747028	50747103	-	-31.90	0	3609-CP2-m0023-3p	7	0	7	AGAGCTTGGGGAATGCTTCTGTCTCCTGCTCAGCACATCCAGTTCCGGGAGGGCAGTGGAGGCGTGCTCCAAGGTC	.((.(((((((.(((((((..(..(((.(((.(.((.....)).).))).)))..)..))))))).))))))).))	0	CCGGGAGGGCAGTGGAGGCGTG	no	no	Intergenic	low read count, expressed in 2 samples
	00409-FSHDP8-m0015	chr22	50862834	50862911	+	-33.80	00409-FSHDP8-m0015-5p	0	6	6	0	GTGTGGAAGGTCCGTCCGCGTGTGGAAGGTCCGTCCGCGTGTGGAACGTCTGTCAGCGTGTGGAAGGTCCGTCCGCGT	..(((((.((.((.(((((((((.((.((..((((((....))).))).)).)).))))))))).)).)).)))))..	TCCGTCCGCGTGTGGAAGGTCC	0	no	no	intronic	low read count, expressed in one sample
	00409-FSHDD7-m0008	chr3	125811417	125811489	-	-46.30	00409-FSHDD7-m0008-5p	0	15	15	0	GCTGGGGGCATGGGGAGGTGTGGAGTCAGCATGGGGCTAGGAGGCCCCGCGCTGACCCGCCTTCTCCGCAGCT	((((......((((((((.((((.((((((.(((((((....))))))).)))))))))))))))))))))).	TGGGGAGGTGTGGAGTCAGCAT	0	hsa-miR-6825-5p	no	intronic	expressed in several samples, not consistently among experimental groups
	03010-FSHDD9-m0007	chr3	125811417	125811489	-	-46.30	03010-FSHDD9-m0007-5p	0	22	22	0	GCTGGGGGCATGGGGAGGTGTGGAGTCAGCATGGGGCTAGGAGGCCCCGCGCTGACCCGCCTTCTCCGCAGCT	((((......((((((((.((((.((((((.(((((((....))))))).)))))))))))))))))))))).	TGGGGAGGTGTGGAGTCAGCA	0	hsa-miR-6825-5p	no	intronic	expressed in several samples, not consistently among experimental groups
	03010-FSHDP10-m0015	chr3	125811417	125811489	-	-46.30	03010-FSHDP10-m0015-5p	0	19	19	0	GCTGGGGGCATGGGGAGGTGTGGAGTCAGCATGGGGCTAGGAGGCCCCGCGCTGACCCGCCTTCTCCGCAGCT	((((......((((((((.((((.((((((.(((((((....))))))).)))))))))))))))))))))).	TGGGGAGGTGTGGAGTCAGCAT	0	hsa-miR-6825-5p	no	intronic	expressed in several samples, not consistently among experimental groups
	3609-CD1-m0009	chr3	125811417	125811489	-	-46.30	3609-CD1-m0009-5p	0	11	11	0	GCTGGGGGCATGGGGAGGTGTGGAGTCAGCATGGGGCTAGGAGGCCCCGCGCTGACCCGCCTTCTCCGCAGCT	((((......((((((((.((((.((((((.(((((((....))))))).)))))))))))))))))))))).	TGGGGAGGTGTGGAGTCAGCAT	0	hsa-miR-6825-5p	no	intronic	expressed in several samples, not consistently among experimental groups
	01010-CP6-m0015	chr3	45908719	45908816	+	-40.50	0	01010-CP6-m0015-3p	5	0	5	GCTTCCAGGGCCGGAAGTCCCACCTTTTTGTGCCAGTTCACTTTTGGGAGCTGACTGCAGTTGCAGAAGGTAGCGGGAGGGTTGGGCTGCCTGGAGTT	..(((((((......(((((.(((((((((((((.((((.(....).))))...((((....))))..)))).))))))))).))))).)))))))..	0	AAGGTAGCGGGAGGGTTGGGCT	no	no	intronic	low read count, expressed in one sample
	03010-FSHDP10-m0016	chr4	87708907	87708996	-	-54.00	03010-FSHDP10-m0016-5p	0	7	7	0	GGCAAGCGGCAGGCAGGGTCGGGTAGGGGGCAGAGCCTGGGCGCCGACAAGCCCTGCTGGTCCCCGGCCGAGCCCCGCCTGCGGGCTCCT	((..(((.((((((.((((..(((.((((((..(((..((((........)))).))).)))))).)))..)))).))))))..))))).	AGGCAGGGTCGGGTAGGGGGCA	0	no	no	intronic	low read count, expressed in one sample
	01110-CP4-m0018	chr5	64296569	64296647	+	-27.70	0	01110-CP4-m0018-3p	9	0	9	TGAGCAAAACTTGAAAGCTTCTGCTCTTTTCTATATTGCTAATGATAGAGAACCTGGGCAGAAGCTGATTATTTGCAGG	...(((((.......(((((((((((..((((.((((......)))).))))...))))))))))).....)))))...	0	GAGAACCTGGGCAGAAGCTGAT	no	no	Intergenic	expressed in several samples, not consistently among experimental groups
	03010-FSHDD9-m0008	chr5	64296569	64296647	+	-27.70	0	03010-FSHDD9-m0008-3p	6	0	6	TGAGCAAAACTTGAAAGCTTCTGCTCTTTTCTATATTGCTAATGATAGAGAACCTGGGCAGAAGCTGATTATTTGCAGG	...(((((.......(((((((((((..((((.((((......)))).))))...))))))))))).....)))))...	0	GAGAACCTGGGCAGAAGCTGAT	no	no	Intergenic	expressed in several samples, not consistently among experimental groups
	03010-FSHDP10-m0017	chr5	64296569	64296647	+	-27.70	0	03010-FSHDP10-m0017-3p	7	0	7	TGAGCAAAACTTGAAAGCTTCTGCTCTTTTCTATATTGCTAATGATAGAGAACCTGGGCAGAAGCTGATTATTTGCAGG	...(((((.......(((((((((((..((((.((((......)))).))))...))))))))))).....)))))...	0	GAGAACCTGGGCAGAAGCTGAT	no	no	Intergenic	expressed in several samples, not consistently among experimental groups
	3609-CP2-m0024	chr5	64296569	64296647	+	-27.70	0	3609-CP2-m0024-3p	8	0	8	TGAGCAAAACTTGAAAGCTTCTGCTCTTTTCTATATTGCTAATGATAGAGAACCTGGGCAGAAGCTGATTATTTGCAGG	...(((((.......(((((((((((..((((.((((......)))).))))...))))))))))).....)))))...	0	GAGAACCTGGGCAGAAGCTGAT	no	no	Intergenic	expressed in several samples, not consistently among experimental groups
	00409-FSHDP8-m0019	chr6	142293098	142293174	+	-38.70	00409-FSHDP8-m0019-5p	00409-FSHDP8-m0019-3p	34	5	28	CTACTATATATGTGTGTGTGCTTGTATATATATATATATATATATATATATACAAGCACACACACAAATGCAAGATA	......(((.((((((((((((((((((((((((((....)))))))))))))))))))))))))).))).......	TGTGTGTGTGCTTGTATATAT	TATATACAAGCACACACACAA	no	yes	Intergenic	expressed in 2 samples
	01110-CP4-m0021	chr6	142293098	142293174	+	-38.70	01110-CP4-m0021-5p	01110-CP4-m0021-3p	24	4	20	CTACTATATATGTGTGTGTGCTTGTATATATATATATATATATATATATATACAAGCACACACACAAATGCAAGATA	......(((.((((((((((((((((((((((((((....)))))))))))))))))))))))))).))).......	TGTGTGTGTGCTTGTATATATAT	TATATACAAGCACACACACAA	no	yes	Intergenic	expressed in 2 samples
hsa-miR-m8-3p	00409-FSHDD7-m0009	chr6	28918819	28918903	+	-22.20	0	00409-FSHDD7-m0009-3p	2313	0	2301	AGTCGGTAGAGCATCAGACTTTTAATCTGAGGGTCCAGGGTTCAAGTCCCTGTTCGGGCGGGAGTGGTGGCTTTTAGTACCTGAT	.((((((((((((((..((((((..((((((....(((((.......))))))))))).))))))))).))))....)))).)))	0	TCGGGCGGGAGTGGTGGCTTTT	no	no	overlaps repeat/tRNA	expressed in 12/12 samples	PMID: 21152091
	00409-FSHDP8-m0018	chr6	28918819	28918903	+	-22.20	0	00409-FSHDP8-m0018-3p	10652	0	10624	AGTCGGTAGAGCATCAGACTTTTAATCTGAGGGTCCAGGGTTCAAGTCCCTGTTCGGGCGGGAGTGGTGGCTTTTAGTACCTGAT	.((((((((((((((..((((((..((((((....(((((.......))))))))))).))))))))).))))....)))).)))	0	TCGGGCGGGAGTGGTGGCTTTT	no	no	overlaps repeat/tRNA	expressed in 12/12 samples
	01010-CD5-m0012	chr6	28918819	28918903	+	-22.20	0	01010-CD5-m0012-3p	6089	0	6073	AGTCGGTAGAGCATCAGACTTTTAATCTGAGGGTCCAGGGTTCAAGTCCCTGTTCGGGCGGGAGTGGTGGCTTTTAGTACCTGAT	.((((((((((((((..((((((..((((((....(((((.......))))))))))).))))))))).))))....)))).)))	0	TCGGGCGGGAGTGGTGGCTTTT	no	no	overlaps repeat/tRNA	expressed in 12/12 samples
	01010-CP6-m0016	chr6	28918819	28918903	+	-22.20	0	01010-CP6-m0016-3p	5266	0	5240	AGTCGGTAGAGCATCAGACTTTTAATCTGAGGGTCCAGGGTTCAAGTCCCTGTTCGGGCGGGAGTGGTGGCTTTTAGTACCTGAT	.((((((((((((((..((((((..((((((....(((((.......))))))))))).))))))))).))))....)))).)))	0	TCGGGCGGGAGTGGTGGCTTTT	no	no	overlaps repeat/tRNA	expressed in 12/12 samples
	01110-CD3-m0012	chr6	28918819	28918903	+	-22.20	0	01110-CD3-m0012-3p	3521	0	3516	AGTCGGTAGAGCATCAGACTTTTAATCTGAGGGTCCAGGGTTCAAGTCCCTGTTCGGGCGGGAGTGGTGGCTTTTAGTACCTGAT	.((((((((((((((..((((((..((((((....(((((.......))))))))))).))))))))).))))....)))).)))	0	TCGGGCGGGAGTGGTGGCTTTT	no	no	overlaps repeat/tRNA	expressed in 12/12 samples
	01110-CP4-m0019	chr6	28918819	28918903	+	-22.20	0	01110-CP4-m0019-3p	11290	0	11272	AGTCGGTAGAGCATCAGACTTTTAATCTGAGGGTCCAGGGTTCAAGTCCCTGTTCGGGCGGGAGTGGTGGCTTTTAGTACCTGAT	.((((((((((((((..((((((..((((((....(((((.......))))))))))).))))))))).))))....)))).)))	0	TCGGGCGGGAGTGGTGGCTTTT	no	no	overlaps repeat/tRNA	expressed in 12/12 samples
	03010-FSHDD9-m0009	chr6	28918819	28918903	+	-22.20	0	03010-FSHDD9-m0009-3p	4638	0	4618	AGTCGGTAGAGCATCAGACTTTTAATCTGAGGGTCCAGGGTTCAAGTCCCTGTTCGGGCGGGAGTGGTGGCTTTTAGTACCTGAT	.((((((((((((((..((((((..((((((....(((((.......))))))))))).))))))))).))))....)))).)))	0	TCGGGCGGGAGTGGTGGCTTTT	no	no	overlaps repeat/tRNA	expressed in 12/12 samples
	03010-FSHDP10-m0018	chr6	28918819	28918903	+	-22.20	0	03010-FSHDP10-m0018-3p	10198	0	10174	AGTCGGTAGAGCATCAGACTTTTAATCTGAGGGTCCAGGGTTCAAGTCCCTGTTCGGGCGGGAGTGGTGGCTTTTAGTACCTGAT	.((((((((((((((..((((((..((((((....(((((.......))))))))))).))))))))).))))....)))).)))	0	TCGGGCGGGAGTGGTGGCTTTT	no	no	overlaps repeat/tRNA	expressed in 12/12 samples
	04309-FSHDD11-m0005	chr6	28918819	28918903	+	-22.20	0	04309-FSHDD11-m0005-3p	2190	0	2182	AGTCGGTAGAGCATCAGACTTTTAATCTGAGGGTCCAGGGTTCAAGTCCCTGTTCGGGCGGGAGTGGTGGCTTTTAGTACCTGAT	.((((((((((((((..((((((..((((((....(((((.......))))))))))).))))))))).))))....)))).)))	0	TCGGGCGGGAGTGGTGGCTTTT	no	no	overlaps repeat/tRNA	expressed in 12/12 samples
	04309-FSHDP12-m0008	chr6	28918819	28918903	+	-22.20	0	04309-FSHDP12-m0008-3p	2457	0	2450	AGTCGGTAGAGCATCAGACTTTTAATCTGAGGGTCCAGGGTTCAAGTCCCTGTTCGGGCGGGAGTGGTGGCTTTTAGTACCTGAT	.((((((((((((((..((((((..((((((....(((((.......))))))))))).))))))))).))))....)))).)))	0	TCGGGCGGGAGTGGTGGCTTTT	no	no	overlaps repeat/tRNA	expressed in 12/12 samples
	3609-CD1-m0010	chr6	28918819	28918903	+	-22.20	0	3609-CD1-m0010-3p	2014	0	2005	AGTCGGTAGAGCATCAGACTTTTAATCTGAGGGTCCAGGGTTCAAGTCCCTGTTCGGGCGGGAGTGGTGGCTTTTAGTACCTGAT	.((((((((((((((..((((((..((((((....(((((.......))))))))))).))))))))).))))....)))).)))	0	TCGGGCGGGAGTGGTGGCTTTT	no	no	overlaps repeat/tRNA	expressed in 12/12 samples
	3609-CP2-m0025	chr6	28918819	28918903	+	-22.20	0	3609-CP2-m0025-3p	14166	0	14128	AGTCGGTAGAGCATCAGACTTTTAATCTGAGGGTCCAGGGTTCAAGTCCCTGTTCGGGCGGGAGTGGTGGCTTTTAGTACCTGAT	.((((((((((((((..((((((..((((((....(((((.......))))))))))).))))))))).))))....)))).)))	0	TCGGGCGGGAGTGGTGGCTTTT	no	no	overlaps repeat/tRNA	expressed in 12/12 samples
hsa-miR-m9-3p	00409-FSHDD7-m0015	chr8	79679467	79679541	+	-20.30	0	00409-FSHDD7-m0015-3p	15	0	15	GTCTGTGTTTATCTCTTATATAGTGCATACAGTGTGAACAAGTGAGTGTGTGTGTGTGAGTGTGAACAATCAGGT	.(((((((((((..((((((((.(((((((..((....)).....))))))))))))))).)))))))..)))).	0	TGAGTGTGTGTGTGTGAGTGTGA	mature miRNA identical to mir-574, different genomic location	no	intronic	expressed in 9/12 samples	PMID: 17604727
	00409-FSHDP8-m0033	chr8	79679467	79679541	+	-20.30	0	00409-FSHDP8-m0033-3p	18	0	18	GTCTGTGTTTATCTCTTATATAGTGCATACAGTGTGAACAAGTGAGTGTGTGTGTGTGAGTGTGAACAATCAGGT	.(((((((((((..((((((((.(((((((..((....)).....))))))))))))))).)))))))..)))).	0	TGAGTGTGTGTGTGTGAGTGTGA	mature miRNA identical to mir-574, different genomic location	no	intronic	expressed in 9/12 samples
	01010-CD5-m0026	chr8	79679467	79679541	+	-20.30	0	01010-CD5-m0026-3p	6	0	6	GTCTGTGTTTATCTCTTATATAGTGCATACAGTGTGAACAAGTGAGTGTGTGTGTGTGAGTGTGAACAATCAGGT	.(((((((((((..((((((((.(((((((..((....)).....))))))))))))))).)))))))..)))).	0	TGAGTGTGTGTGTGTGAGTGTGA	mature miRNA identical to mir-574, different genomic location	no	intronic	expressed in 9/12 samples
	01010-CP6-m0029	chr8	79679467	79679541	+	-20.30	0	01010-CP6-m0029-3p	12	0	12	GTCTGTGTTTATCTCTTATATAGTGCATACAGTGTGAACAAGTGAGTGTGTGTGTGTGAGTGTGAACAATCAGGT	.(((((((((((..((((((((.(((((((..((....)).....))))))))))))))).)))))))..)))).	0	TGAGTGTGTGTGTGTGAGTGTGA	mature miRNA identical to mir-574, different genomic location	no	intronic	expressed in 9/12 samples
	01110-CD3-m0025	chr8	79679467	79679541	+	-20.30	0	01110-CD3-m0025-3p	13	0	13	GTCTGTGTTTATCTCTTATATAGTGCATACAGTGTGAACAAGTGAGTGTGTGTGTGTGAGTGTGAACAATCAGGT	.(((((((((((..((((((((.(((((((..((....)).....))))))))))))))).)))))))..)))).	0	TGAGTGTGTGTGTGTGAGTGTGA	mature miRNA identical to mir-574, different genomic location	no	intronic	expressed in 9/12 samples
	03010-FSHDD9-m0022	chr8	79679467	79679541	+	-20.30	0	03010-FSHDD9-m0022-3p	20	0	20	GTCTGTGTTTATCTCTTATATAGTGCATACAGTGTGAACAAGTGAGTGTGTGTGTGTGAGTGTGAACAATCAGGT	.(((((((((((..((((((((.(((((((..((....)).....))))))))))))))).)))))))..)))).	0	TGAGTGTGTGTGTGTGAGTGTGA	mature miRNA identical to mir-574, different genomic location	no	intronic	expressed in 9/12 samples
	03010-FSHDP10-m0032	chr8	79679467	79679541	+	-20.30	0	03010-FSHDP10-m0032-3p	18	0	18	GTCTGTGTTTATCTCTTATATAGTGCATACAGTGTGAACAAGTGAGTGTGTGTGTGTGAGTGTGAACAATCAGGT	.(((((((((((..((((((((.(((((((..((....)).....))))))))))))))).)))))))..)))).	0	TGAGTGTGTGTGTGTGAGTGTGA	mature miRNA identical to mir-574, different genomic location	no	intronic	expressed in 9/12 samples
	04309-FSHDD11-m0018	chr8	79679467	79679541	+	-20.30	0	04309-FSHDD11-m0018-3p	9	0	9	GTCTGTGTTTATCTCTTATATAGTGCATACAGTGTGAACAAGTGAGTGTGTGTGTGTGAGTGTGAACAATCAGGT	.(((((((((((..((((((((.(((((((..((....)).....))))))))))))))).)))))))..)))).	0	TGAGTGTGTGTGTGTGAGTGTGA	mature miRNA identical to mir-574, different genomic location	no	intronic	expressed in 9/12 samples
	3609-CP2-m0039	chr8	79679467	79679541	+	-20.30	0	3609-CP2-m0039-3p	13	0	13	GTCTGTGTTTATCTCTTATATAGTGCATACAGTGTGAACAAGTGAGTGTGTGTGTGTGAGTGTGAACAATCAGGT	.(((((((((((..((((((((.(((((((..((....)).....))))))))))))))).)))))))..)))).	0	TGAGTGTGTGTGTGTGAGTGTGA	mature miRNA identical to mir-574, different genomic location	no	intronic	expressed in 9/12 samples
hsa-miR-m10-5p	00409-FSHDD7-m0017	chrX	18651329	18651427	+	-24.80	00409-FSHDD7-m0017-5p	0	88	88	0	TACTTTTGTGAACTTTGGAATGTGGTAGGGTACACTGAACCAAGTCAGAAAATAGTGAAATATTTCCTTGCCTCCTTCAGTTCATCACTAAGAAAGTGT	((((((((((((((..(((....(((((((....((((......)))).(((((......)))))))))))))))...)))))))......))))))).	AACTTTGGAATGTGGTAGGGTA	0	no	no	intronic	expressed in 3/3 FSHD myotubes
	03010-FSHDD9-m0024	chrX	18651329	18651427	+	-24.80	03010-FSHDD9-m0024-5p	0	36	36	0	TACTTTTGTGAACTTTGGAATGTGGTAGGGTACACTGAACCAAGTCAGAAAATAGTGAAATATTTCCTTGCCTCCTTCAGTTCATCACTAAGAAAGTGT	((((((((((((((..(((....(((((((....((((......)))).(((((......)))))))))))))))...)))))))......))))))).	AACTTTGGAATGTGGTAGGGTA	0	no	no	intronic	expressed in 3/3 FSHD myotubes
	04309-FSHDD11-m0019	chrX	18651329	18651427	+	-24.80	04309-FSHDD11-m0019-5p	0	7	7	0	TACTTTTGTGAACTTTGGAATGTGGTAGGGTACACTGAACCAAGTCAGAAAATAGTGAAATATTTCCTTGCCTCCTTCAGTTCATCACTAAGAAAGTGT	((((((((((((((..(((....(((((((....((((......)))).(((((......)))))))))))))))...)))))))......))))))).	AACTTTGGAATGTGGTAGGGTA	0	no	no	intronic	expressed in 3/3 FSHD myotubes
hsa-miR-m11-5p	00409-FSHDD7-m0018	chrX	40478974	40479066	-	-23.60	00409-FSHDD7-m0018-5p	0	37	37	0	TTTTGGTAGGATCATTTGGCAGGGGGTAGAGTACCTGTACTTTTGGCACCATTGAAACCAGCTCTGGCCCACTTGTTTGAGTAGCTGTCAGAC	.((((..((..(((...(((((((((((((((....((.....((....)).....))..))))).)))).)))))))))....))..)))).	ATCATTTGGCAGGGGGTAGAGTA	0	no	no	Intergenic	expressed in 3/3 FSHD myotubes
	03010-FSHDD9-m0025	chrX	40478974	40479066	-	-23.60	03010-FSHDD9-m0025-5p	0	33	33	0	TTTTGGTAGGATCATTTGGCAGGGGGTAGAGTACCTGTACTTTTGGCACCATTGAAACCAGCTCTGGCCCACTTGTTTGAGTAGCTGTCAGAC	.((((..((..(((...(((((((((((((((....((.....((....)).....))..))))).)))).)))))))))....))..)))).	ATCATTTGGCAGGGGGTAGAGTA	0	no	no	Intergenic	expressed in 3/3 FSHD myotubes
	04309-FSHDD11-m0020	chrX	40478974	40479066	-	-23.60	04309-FSHDD11-m0020-5p	0	13	13	0	TTTTGGTAGGATCATTTGGCAGGGGGTAGAGTACCTGTACTTTTGGCACCATTGAAACCAGCTCTGGCCCACTTGTTTGAGTAGCTGTCAGAC	.((((..((..(((...(((((((((((((((....((.....((....)).....))..))))).)))).)))))))))....))..)))).	ATCATTTGGCAGGGGGTAGAGTA	0	no	no	Intergenic	expressed in 3/3 FSHD myotubes
hsa-miR-m12-3p	00409-FSHDP8-m0003	chr13	111102941	111103018	+	-25.70	0	00409-FSHDP8-m0003-3p	67	0	67	CAGGTAGATTAGGGTGTAGTGGGTGCTCTCTGGGGTCCACGCAGGAGCTGGGGATGGAAGCTGAAGCCCTGTAAGCCT	.((((....((((((.((((...(.(..(((.((.(((.....))).)).)))..).).))))..))))))...))))	0	AGCTGGGGATGGAAGCTGAAGCC	no	no	intronic	expressed in 4/6 myoblast samples, not consistently among experimental groups
	01010-CP6-m0005	chr13	111102941	111103018	+	-25.70	0	01010-CP6-m0005-3p	38	0	38	CAGGTAGATTAGGGTGTAGTGGGTGCTCTCTGGGGTCCACGCAGGAGCTGGGGATGGAAGCTGAAGCCCTGTAAGCCT	.((((....((((((.((((...(.(..(((.((.(((.....))).)).)))..).).))))..))))))...))))	0	AGCTGGGGATGGAAGCTGAAGCC	no	no	intronic	expressed in 4/6 myoblast samples, not consistently among experimental groups
	01110-CP4-m0003	chr13	111102941	111103018	+	-25.70	0	01110-CP4-m0003-3p	81	0	81	CAGGTAGATTAGGGTGTAGTGGGTGCTCTCTGGGGTCCACGCAGGAGCTGGGGATGGAAGCTGAAGCCCTGTAAGCCT	.((((....((((((.((((...(.(..(((.((.(((.....))).)).)))..).).))))..))))))...))))	0	AGCTGGGGATGGAAGCTGAAGCC	no	no	intronic	expressed in 4/6 myoblast samples, not consistently among experimental groups
	3609-CP2-m0003	chr13	111102941	111103018	+	-25.70	0	3609-CP2-m0003-3p	92	0	92	CAGGTAGATTAGGGTGTAGTGGGTGCTCTCTGGGGTCCACGCAGGAGCTGGGGATGGAAGCTGAAGCCCTGTAAGCCT	.((((....((((((.((((...(.(..(((.((.(((.....))).)).)))..).).))))..))))))...))))	0	AGCTGGGGATGGAAGCTGAAGCC	no	no	intronic	expressed in 4/6 myoblast samples, not consistently among experimental groups
hsa-miR-m13-5p	00409-FSHDP8-m0011	chr20	3194751	3194835	+	-20.40	00409-FSHDP8-m0011-5p	0	132	132	0	ACCAGAACTGCAAAATGATGAGGTACCTGATACTGCAGGTCATTCCCTGTCTTAGCATCAACAGCCTTTCACGTTGTCCCGAGGA	.((......((((..(((.(((((...((((.(((((((......)))))...)).))))...))))))))..)))).....)).	CAAAATGATGAGGTACCTGATA	0	no	no	intronic	expressed in 6/6 myoblast samples	PMID: 21152091
	01010-CP6-m0011	chr20	3194751	3194835	+	-20.40	01010-CP6-m0011-5p	0	70	70	0	ACCAGAACTGCAAAATGATGAGGTACCTGATACTGCAGGTCATTCCCTGTCTTAGCATCAACAGCCTTTCACGTTGTCCCGAGGA	.((......((((..(((.(((((...((((.(((((((......)))))...)).))))...))))))))..)))).....)).	CAAAATGATGAGGTACCTGATA	0	no	no	intronic	expressed in 6/6 myoblast samples
	01110-CP4-m0013	chr20	3194751	3194835	+	-20.40	01110-CP4-m0013-5p	0	125	125	0	ACCAGAACTGCAAAATGATGAGGTACCTGATACTGCAGGTCATTCCCTGTCTTAGCATCAACAGCCTTTCACGTTGTCCCGAGGA	.((......((((..(((.(((((...((((.(((((((......)))))...)).))))...))))))))..)))).....)).	CAAAATGATGAGGTACCTGATA	0	no	no	intronic	expressed in 6/6 myoblast samples
	03010-FSHDP10-m0010	chr20	3194751	3194835	+	-20.40	03010-FSHDP10-m0010-5p	0	65	65	0	ACCAGAACTGCAAAATGATGAGGTACCTGATACTGCAGGTCATTCCCTGTCTTAGCATCAACAGCCTTTCACGTTGTCCCGAGGA	.((......((((..(((.(((((...((((.(((((((......)))))...)).))))...))))))))..)))).....)).	CAAAATGATGAGGTACCTGATA	0	no	no	intronic	expressed in 6/6 myoblast samples
	04309-FSHDP12-m0006	chr20	3194751	3194835	+	-20.40	04309-FSHDP12-m0006-5p	0	31	31	0	ACCAGAACTGCAAAATGATGAGGTACCTGATACTGCAGGTCATTCCCTGTCTTAGCATCAACAGCCTTTCACGTTGTCCCGAGGA	.((......((((..(((.(((((...((((.(((((((......)))))...)).))))...))))))))..)))).....)).	CAAAATGATGAGGTACCTGATA	0	no	no	intronic	expressed in 6/6 myoblast samples
	3609-CP2-m0017	chr20	3194751	3194835	+	-20.40	3609-CP2-m0017-5p	0	192	192	0	ACCAGAACTGCAAAATGATGAGGTACCTGATACTGCAGGTCATTCCCTGTCTTAGCATCAACAGCCTTTCACGTTGTCCCGAGGA	.((......((((..(((.(((((...((((.(((((((......)))))...)).))))...))))))))..)))).....)).	CAAAATGATGAGGTACCTGATA	0	no	no	intronic	expressed in 6/6 myoblast samples
